# Supplementary material for: Development of an Androgen Receptor Inhibitor Targeting the N-Terminal Domain of Androgen Receptor for Treatment of Castration Resistant Prostate Cancer
Source: Cancers (Basel). 2021 Jul 12;13(14):3488. doi: 10.3390/cancers13143488 (PMC8304761; doi:10.3390/cancers13143488)
Supplement: Supplementary file 1 [file cancers-13-03488-s001.zip]

Archive with 3 entries (3 files):
- Ban_Supplementary Table1_RNAseq.xlsx
- Ban_Supplementary Table2_RIME.xlsx
- Supplementary materials.pdf
